# Supplementary material for: Tea Prepared from Dried Cannabis: What Do We Drink?
Source: J Agric Food Chem. 2024 Sep 12;72(38):21254–65. doi: 10.1021/acs.jafc.4c05940 (PMC11440496; doi:10.1021/acs.jafc.4c05940)
Supplement: Supplementary file 1 — jf4c05940_si_001.xlsx [file jf4c05940_si_001.xlsx]

## Sheet: Title page 
Supplementary data for:
Tea prepared from dried cannabis: what do we drink?
Matej Maly, Frantisek Benes, Zuzana Binova, Jana Hajslova*
*Corresponding author: jana.hajslova@vscht.cz
Department of Food Analysis and Nutrition, University of Chemistry and Technology, Technická 5, 166 28 Prague 6, Czech Republic

## Sheet: Supplementary table 1
Supplementary table 1 - List of 42 quantified phytocannabinoids
Number	Analyte	Abbreviation	RT* (min)	Exact Mass (m/z)
				[M-H]-	[M+H]+	Fragment 1	Fragment 2	Fragment 3
1	Cannabidiolic acid	CBDA	4.73	357.207	-	339.197	245.155	179.108
2	Cannabidiol	CBD	5.43	-	315.232	193.122	259.169	135.117
3	Delta-9-tetrahydrocannabinolic acid A	Δ9-THCA-A	9.78	357.207	-	313.217	245.155	191.108
4	Trans-delta-9-tetrahydrocannabinol	trans-Δ9-THC	7.39	-	315.232	193.122	259.169	135.117
5	Cis-delta-9-tetrahydrocannabinol	cis-Δ9-THC	7.15	-	315.232	193.122	259.169	135.117
6	Delta-8-tetrahydrocannabinol	Δ8-THC	7.87	-	315.232	193.122	259.169	135.117
7	Cannabinolic acid	CBNA	8.29	353.176	-	309.186	279.139	171.082
8	Cannabinol	CBN	6.56	-	311.201	293.188	241.122	223.111
9	Cannabinodiol	CBND	4.15	-	311.201	223.111	393.189	241.122
10	Cannabigerolic acid	CBGA	5.43	359.223	-	341.212	315.233	297.222
11	Cannabigerol	CBG	5.27	-	317.248	193.122	137.132	207.138
12	Cannabidivarinic acid	CBDVA	4	329.176	-	311.166	217.124	151.077
13	Cannabidivarin	CBDV	4.08	-	287.201	231.137	165.091	135.117
14	Delta-9-tetrahydrocannabidivarinic acid	Δ9-THCVA	6.56	329.176	-	311.166	217.124	151.077
15	Delta-9-tetrahydrocannabidivarin	Δ9-THCV	5.11	-	287.201	165.091	135.117	231.137
16	Delta-8-tetrahydrocannabidivarin	Δ8-THCV	5.43	-	287.201	165.091	135.117	231.137
17	Cannabichromevarinic acid	CBCVA	7.57	329.176	-	285.186	311.165	163.076
18	Cannabichromevarin	CBCV	6.23	-	287.201	231.137	165.091	135.117
19	Cannabichromenic acid	CBCA	11	357.207	-	313.217	245.155	191.108
20	Cannabichromen	CBC	9.18	-	315.232	259.169	233.153	193.122
21	Cannabicyclolic acid	CBLA	11.2	357.207	-	313.217	245.155	191.108
22	Cannabicyclol	CBL	8.09	-	315.232	235.169	193.122	81.0704
23	Cannabielsoin	CBE	4.52	-	331.227	313.18	233.118	191.071
24	Cannabicitran	CBT	9.59	-	315.232	193.122	259.169	135.117
25	Cannabigerovarinic acid	CBGVA	4.32	331.192	-	313.181	287.202	269.191
26	Cannabigerovarin	CBGV	4.05	-	289.216	106.086	228.204	271.247
27	Cannabivarinic acid	CBVA	5.7	325.144	-	281.155	251.108	171.082
28	Cannabivarin	CBV	4.66	-	283.169	223.111	265.158	283.168
29	Cannabidibutol	CBDB	4.78	-	301.216	179.106	245.153	135.117
30	Delta-9-tetrahydrocannabibutol	Δ9-THCB	6.09	-	301.216	179.106	245.153	135.117
31	Cannabigerobutol	CBGB	4.58	-	303.232	179.106	123.044	251.208
32	Cannabidihexol	CBDH	6.39	-	329.248	207.138	98.9845	273.184
33	Delta-9-tetrahydrocannabihexol	Δ9-THCH	9.03	-	329.248	207.138	98.9845	273.184
34	Cannabidiphorol	CBDP	7.67	-	343.263	221.153	135.117	287.2
35	Delta-9-tetrahydrocannabiphorol	Δ9-THCP	11.01	-	343.263	221.153	135.117	287.2
36	Cannabichromeorcin	CBCO	4.61	-	259.169	137.06	81.0704	203.107
37	Cannabinol monomethyl ether	CBNM	11.98	-	325.216	223.111	237.127	255.137
38	Cannabigerol monomethyl ether	CBGM	10.91	-	331.263	207.138	-	-
39	Cannabigerorcin	CBGO	4.42	-	261.185	137.06	151.075	177.092
40	Cannabigerorcinic acid	CBGOA	4.53	303.16	-	285.15	259.171	141.16
41	Cannabigerol quinone acid	CBGAQ	4.84	373.202	-	194.127	136.053	241.16
42	Cannabinol methyl ether	CBNME	15.93	-	325.216	223.111	237.127	255.137
List of 12 quantified flavonoids
Number	Analyte	RT* (min)	Exact Mass (m/z)
			[M-H]-	[M+H]+	Fragment 1	Fragment 2	Fragment 3
1	Orientin	6.17	447.093	-	327.051	357.062	297.041
2	Vitexin	6.97	431.098	-	311.057	341.067	283.061
3	Isovitexin	7.15	431.098	-	311.057	341.067	283.061
4	Isoquercetin	7.42	463.088	-	300.027	301.035	271.025
5	Myricetin	9.46	317.03	-	151.004	271.025	171.045
6	Quercetin	9.34	301.035	-	151.004	178.999	121.03
7	Luteolin	9.49	285.04	-	175.04	133.03	151.004
8	Kaempferol	10.08	285.04	-	112.986	257.045	151.004
9	Apigenin	10.08	269.045	-	151.004	225.056	117.035
10	Chrysoeriol	9.88	299.056	-	284.033	256.038	112.986
11	Cannflavin A	12.92	435.181	-	351.087	420.158	309.041
12	Cannflavin B	12.17	367.118	-	309.041	352.095	297.041

## Sheet: Supplementary table 2
Supplementary table 2 - % transfer of phytocannabinoids from dry Cannabis to cannabis tea
	Euforia	CBD Therapy	Tisza
CBGOA	80.1397	99.2487	99.6102
CBDVA	82.1232	98.2215	97.1927
CBND	-	17.8346	12.8353
CBGVA	41.1199	-	-
CBDV	2.78358	3.48416	6.81576
CBDA	35.8864	83.5631	71.4751
CBGA	15.0446	40.111	49.8012
CBVA	43.9636	-	-
CBG	0.311659	1.22514	2.6976
CBD	0.440677	1.51987	4.08403
Δ⁹-THCV	0.506939	-	0.480985
Δ⁹-THCVA	46.4377	-	70.2695
Δ⁹-THCB	0.450749	-	-
CBN	0.296096	1.61804	2.83124
CBCVA	20.6266	52.9464	60.7006
CBNA	15.7246	53.138	39.2606
trans-Δ⁹-THC	0.435858	1.37172	1.92939
Δ⁹-THCA	2.97738	27.7371	25.6716
CBC	0.316177	1.41632	2.16421
CBCA	0.699855	8.69377	11.3466
CBTC	0.123643	0.873046	0.607116
cis-Δ⁹-THC	0.266672	1.43357	2.14685
exo-THC	0.293562	1.40782	1.41891
CBDB	-	-	6.41614
CBE	0.525577	1.54811	16.0115
CBCV	-	-	3.15835
CBDP	-	-	5.71839
CBL	-	-	2.73881
CBLA	-	-	20.6476
CBGM	-	-	2.43121

## Sheet: Supplementary table 3
Supplementary table 3 - % transfer of flavonoids from dry Cannabis to cannabis tea
	Euforia	CBD therapy	Tisza
orientin	88.1714	99.0943	84.3418
vitexin	97.1549	98.1245	98.4471
isoquercetin	96.4878	90.1156	54.3344
luteolin	40.2454	47.0701	55.3547
apigenin	39.7671	46.3342	56.3477
chrysoeriol	35.6554	44.73	53.713
cannflavin B	6.61615	11.0309	19.6043
cannflavin A	1.2798	2.07562	1.40086

## Sheet: Supplementary table 4
Supplemenentary table 4 - List of cannabinoids detected in dry Cannabis and its infusions
Compound Name	Formula	Mass	RT	Polarity	Tisza herb	Tisza aqueous infusion	Tisza aqueous infusion + cream	Euforia herb	Euforia aqueous infusion	Euforia aqueous infusion + cream	CBD Therapy herb	CBD Therapy aqueous infusion	CBD Therapy aqueous infusion + cream
Cannabiorcol	C17 H18 O2	254.131	6.03	NEG				327118
Cannabiorcol	C17 H18 O2	254.131	7.65	NEG				615943
Cannabidiorcol/Cannabiorcicitran/Cannabiorcicyclol/Cannabiorcichromene/delta-9-Tetrahydrocannabiorcol	C17 H22 O2	258.162	7.97	NEG				71710.1
Cannabidiorcol/Cannabiorcicitran/Cannabiorcicyclol/Cannabiorcichromene/delta-9-Tetrahydrocannabiorcol	C17 H22 O2	258.162	7.21	POS	84647.9						349005
Cannabidiorcol/Cannabiorcicitran/Cannabiorcicyclol/Cannabiorcichromene/delta-9-Tetrahydrocannabiorcol	C17 H22 O2	258.163	10.6	POS				289834			68272.2
Cannabidiorcol/Cannabiorcicitran/Cannabiorcicyclol/Cannabiorcichromene/delta-9-Tetrahydrocannabiorcol	C17 H22 O2	258.163	11.31	POS	513709			453776		..	1.10424e+06
Cannabidiorcol/Cannabiorcicitran/Cannabiorcicyclol/Cannabiorcichromene/delta-9-Tetrahydrocannabiorcol	C17 H22 O2	258.163	9.24	POS	277609			158731			610083
Cannabiorcogerol	C17 H24 O2	260.178	5.73	NEG	209556						60023.8
56a/63a/Nor-cannabinol (cannabinol-C2)	C18 H20 O2	268.148	8.18	POS				193630
68/63k/Araphyn-1/Chiricanin A/Radulanin A	C19 H20 O2	280.147	10.09	NEG				518631
68/63k/Araphyn-1/Chiricanin A/Radulanin A	C19 H20 O2	280.147	13.86	NEG				89516.6
63h	C18 H20 O3	284.142	10.16	POS				198884
63h	C18 H20 O3	284.142	8.19	POS				108921
63h	C18 H20 O3	284.142	8.56	POS				189159
7-cis-Iisotetrahydrocannabivarin-C3/7-trans-isotetrahydrocannabivarin-C3/2-Methyl-2-(4-methyl-2-pentenyl)-7-propyl-2H-1-benzopyran-5-ol/Cannabicyclovarin/Cannabidivarin/Cannabichromevarin/delta-9-cis-Tetrahydrocannabivarin/delta-9-trans-Tetrahydrocannabivarin/delta-8-Tetrahydrocannabivarin	C19 H26 O2	286.193	9.63	POS				141019
7-cisIisotetrahydrocannabivarin-C3/7-trans-isotetrahydrocannabivarin-C3/2-Methyl-2-(4-methyl-2-pentenyl)-7-propyl-2H-1-benzopyran-5-ol/Cannabicyclovarin/Cannabidivarin/Cannabichromevarin/delta-9-cis-Tetrahydrocannabivarin/delta-9-trans-Tetrahydrocannabivarin/delta-8-Tetrahydrocannabivarin	C19 H26 O2	286.194	6.94	POS							103422
7-cisIisotetrahydrocannabivarin-C3/7-trans-isotetrahydrocannabivarin-C3/2-Methyl-2-(4-methyl-2-pentenyl)-7-propyl-2H-1-benzopyran-5-ol/Cannabicyclovarin/Cannabidivarin/Cannabichromevarin/delta-9-cis-Tetrahydrocannabivarin/delta-9-trans-Tetrahydrocannabivarin/delta-8-Tetrahydrocannabivarin	C19 H26 O2	286.194	7.57	POS				99094.7
82/Decarboxyamorfrutin A/Nor-cannabinol (cannabinol-C4)	C20 H24 O2	296.178	7.42	NEG				3.16295e+06
82/Decarboxyamorfrutin A/Nor-cannabinol (cannabinol-C4)	C20 H24 O2	296.178	9.41	NEG				3.6446e+06
Cannabiorcolic acid	C18 H18 O4	298.12	6.79	NEG				779532
64/66/83/8-hydroxy-isohexahydrocannabivirin/Glepidotin C	C19 H22 O3	298.157	6.73	NEG				101270			123389
64/66/83/8-hydroxy-isohexahydrocannabivirin/Glepidotin C	C19 H22 O3	298.157	8.31	NEG				124993
64/66/83/8-hydroxy-isohexahydrocannabivirin/Glepidotin C	C19 H22 O3	298.157	6.98	NEG							114136
64/66/83/8-hydroxy-isohexahydrocannabivirin/Glepidotin C	C19 H22 O3	298.157	6.3	NEG				1.04677e+06
64/66/83/8-hydroxy-isohexahydrocannabivirin/Glepidotin C	C19 H22 O3	298.157	10.16	POS				178174
Cannabidiol-C4 (nor-Cannabidiol)/delta-8-Tetrahydrocannabivarin/delta-9-Tetrahydrocannabinol-C4 (delta-9-nor-Tetrahydrocannabinol)	C20 H28 O2	300.209	9.22	NEG	900755			638086			1.36266e+06
Cannabidiol-C4 (nor-Cannabidiol)/delta-8-Tetrahydrocannabivarin/delta-9-Tetrahydrocannabinol-C4 (delta-9-nor-Tetrahydrocannabinol)	C20 H28 O2	300.209	12.65	NEG				4.89901e+06			163883
Cannabidiol-C4 (nor-Cannabidiol)/delta-8-Tetrahydrocannabivarin/delta-9-Tetrahydrocannabinol-C4 (delta-9-nor-Tetrahydrocannabinol)	C20 H28 O2	300.209	12.47	NEG	1.30297e+06			3.24803e+06			3.76178e+06
Cannabidiol-C4 (nor-Cannabidiol)/delta-8-Tetrahydrocannabivarin/delta-9-Tetrahydrocannabinol-C4 (delta-9-nor-Tetrahydrocannabinol)	C20 H28 O2	300.209	8.06	NEG	911583			4.73786e+07	113016	848573	2.13636e+06
Anthopogocyclolic acid/Anthopogochromenic acid/Cannabidiorcolic acid/Cannabiorcicyclolic acid/Cannabiorcichromenic acid/?9-tetrahydrocannabiorcolic acid A/delta-9-tetrahydrocannabiorcolic acid B	C18 H22 O4	302.152	6.84	NEG	1.19167e+06	98055.9	102460	657738	65802.6	71123.4	3.28034e+06	339043	257403
Anthopogocyclolic acid/Anthopogochromenic acid/Cannabidiorcolic acid/Cannabiorcicyclolic acid/Cannabiorcichromenic acid/?9-tetrahydrocannabiorcolic acid A/delta-9-tetrahydrocannabiorcolic acid B	C18 H22 O4	302.152	7.61	NEG	264343			3.49745e+06	241664	269301	751205
Cannabielsoin-C3/Cannabiorcogerolic acid	C19 H26 O3	302.188	6.27	NEG	116746						356381
Cannabichromanone-C3	C18 H24 O4	304.167	6.84	NEG							97168.7
Cannabichromanone-C3	C18 H24 O4	304.168	7.72	POS				76776.5
Cannabichromanone-C3	C18 H24 O4	304.168	9.36	NEG							100886
Cannabiglendol	C19 H28 O3	304.203	6.94	NEG	128124			26983.1			325218
Cannabioxepane	C21 H22 O2	306.162	8.31	NEG				615023
Cannabioxepane	C21 H22 O2	306.162	7.91	POS				814031
Cannabioxepane	C21 H22 O2	306.162	13.63	POS				106332
Amorfrutin 2 (deprenyl O-methyl cannabigerolic acid)	C18 H26 O4	306.183	5.74	NEG	204062						61848.7
Dehydrocannabifuran	C21 H24 O2	308.176	8.14	POS				2.38773e+06
Dehydrocannabifuran	C21 H24 O2	308.178	7.1	NEG	707176
Dehydrocannabifuran	C21 H24 O2	308.178	14.27	NEG	56734.2			1.11971e+07
Dehydrocannabifuran	C21 H24 O2	308.178	13.79	NEG				4.26854e+06
Cannabifuran/Cannabinodiol/Cannabinol	C21 H26 O2	310.193	8.11	NEG							346751
Cannabifuran/Cannabinodiol/Cannabinol	C21 H26 O2	310.193	12.27	NEG				5.36403e+06			451043
Cannabifuran/Cannabinodiol/Cannabinol	C21 H26 O2	310.194	11.89	POS				4.93367e+06			3.64698e+06
Cannabifuran/Cannabinodiol/Cannabinol	C21 H26 O2	310.194	12.91	POS				3.17981e+06
Cannabifuran/Cannabinodiol/Cannabinol	C21 H26 O2	310.194	13.72	POS				7.64139e+06
7.8-dihydrocannabinol	C21 H28 O2	312.209	7.44	POS	433560			79171.2			329228
7.8-dihydrocannabinol	C21 H28 O2	312.209	10.62	POS							341354
7.8-dihydrocannabinol	C21 H28 O2	312.209	12.13	NEG							6.09892e+06
7.8-dihydrocannabinol	C21 H28 O2	312.209	8.39	POS				978237
7.8-dihydrocannabinol	C21 H28 O2	312.209	14.55	NEG	330954			2.01581e+07			576722
7.8-dihydrocannabinol	C21 H28 O2	312.21	11.72	NEG	3.21928e+06			1.24787e+06			1.53223e+07
Araphyn-4	C19 H22 O4	314.152	5.75	NEG				305716
Araphyn-4	C19 H22 O4	314.152	7.2	POS				541296
7-trans-(1R. 3R. 6R)-Isotetrahydrocannabinol-C5/Cannabicitran/Cannabidiol/Cannabigeroquinone/Cannabichromene/Cannabicyclol/delta-8-trans-Tetrahydrocannabinol/delta9-cis-Tetrahydrocannabinol/delta-9-trans-Tetrahydrocannabinol	C21 H30 O2	314.225	10.58	NEG	1.15068e+07			5.09444e+07		2.20713e+06	2.12281e+07
7-trans-(1R. 3R. 6R)-Isotetrahydrocannabinol-C5/Cannabicitran/Cannabidiol/Cannabigeroquinone/Cannabichromene/Cannabicyclol/delta-8-trans-Tetrahydrocannabinol/delta9-cis-Tetrahydrocannabinol/delta-9-trans-Tetrahydrocannabinol	C21 H30 O2	314.225	13.18	POS				2.37554e+06			102102
7-trans-(1R. 3R. 6R)-Isotetrahydrocannabinol-C5/Cannabicitran/Cannabidiol/Cannabigeroquinone/Cannabichromene/Cannabicyclol/delta-8-trans-Tetrahydrocannabinol/delta9-cis-Tetrahydrocannabinol/delta-9-trans-Tetrahydrocannabinol	C21 H30 O2	314.226	7.89	POS	4.00947e+06			2.22459e+06			1.62874e+07		55540.4
Abnorman cannabigerol/Cannabigerol/Cannabinerol/Hexahydrocannabinol	C21 H32 O2	316.24	12.01	POS				263861
Bis-nor-cannabitriol isomer/Trans-cannabitriol-C3 (Bis-nor-cannabitriol)	C19 H26 O4	318.183	9.36	NEG	135248						705238
Bis-nor-cannabitriol isomer/Trans-cannabitriol-C3 (Bis-nor-cannabitriol)	C19 H26 O4	318.183	7.06	NEG				203924
Bis-nor-cannabitriol isomer/Trans-cannabitriol-C3 (Bis-nor-cannabitriol)	C19 H26 O4	318.183	6.92	NEG				517095
Bis-nor-cannabitriol isomer/Trans-cannabitriol-C3 (Bis-nor-cannabitriol)	C19 H26 O4	318.183	6.55	NEG				514734	54944.9	73499
Radulanin K	C20 H18 O4	322.121	6.1	NEG	280545			161277			364236
Cannabinol methyl ether	C22 H28 O2	324.209	10.79	NEG				233525
63d/65b/65c/Cannabinodivarinic acid/Cannabivarinic acid/Demethylamorfrutin A	C20 H22 O4	326.152	13.88	NEG				81325.6
7-hydroxycannabinol/8-hydroxycannabinol	C21 H26 O3	326.188	7.7	NEG	1.06618e+06			1.14888e+07		141997	2.00254e+06
7-hydroxycannabinol/8-hydroxycannabinol	C21 H26 O3	326.189	9.57	NEG				1.788e+07		134748
7-hydroxycannabinol/8-hydroxycannabinol	C21 H26 O3	326.189	10.68	NEG				4.11017e+06		89561.9
7-hydroxycannabinol/8-hydroxycannabinol	C21 H26 O3	326.189	9.39	NEG				9.28423e+06
Confluentin	C22 H30 O2	326.224	10.17	NEG	3.89061e+06		52635.5				164543
Confluentin	C22 H30 O2	326.225	13.58	NEG	84209.4						248182
Confluentin	C22 H30 O2	326.225	6.3	POS	454484			544249			1.58575e+06
Confluentin	C22 H30 O2	326.225	6.65	POS	196814						600165
Confluentin	C22 H30 O2	326.225	7.3	POS				274528			80424.9
Confluentin	C22 H30 O2	326.225	7.96	POS							587966
Confluentin	C22 H30 O2	326.225	8.36	POS	186955						649791
Confluentin	C22 H30 O2	326.225	10.78	POS	245059						451510
Confluentin	C22 H30 O2	326.225	13.4	POS	599260						1.84747e+06
10-oxo-delta-(6a(10a))-tetrahydrocannabinol/8-oxo-delta-9-trans-tetrahydrocannabinol/9.10-anhydrocannabitriol/Anhydrocannabimovone/Cannabicoumaronone/Cannabichromanone D	C21 H28 O3	328.204	10.28	NEG	1.50341e+07		68500.4	227424			2.93132e+07		63384.9
10-oxo-delta-(6a(10a))-tetrahydrocannabinol/8-oxo-delta-9-trans-tetrahydrocannabinol/9.10-anhydrocannabitriol/Anhydrocannabimovone/Cannabicoumaronone/Cannabichromanone D	C21 H28 O3	328.204	7.57	POS	417051			6.67106e+06			356979
Cannabicyclovarinic acid/Cannabidivarinic acid/Cannabichromevarinic acid/delta-8-Tetrahydrocannabivarinic acid/delta-9-trans-Tetrahydrocannabivarinic acid	C20 H26 O4	330.183	6.2	NEG				761081
Cannabicyclovarinic acid/Cannabidivarinic acid/Cannabichromevarinic acid/delta-8-Tetrahydrocannabivarinic acid/delta-9-trans-Tetrahydrocannabivarinic acid	C20 H26 O4	330.183	5.91	NEG				2.09948e+06
Cannabicyclovarinic acid/Cannabidivarinic acid/Cannabichromevarinic acid/delta-8-Tetrahydrocannabivarinic acid/delta-9-trans-Tetrahydrocannabivarinic acid	C20 H26 O4	330.184	8.78	POS				870443
Cannabicyclovarinic acid/Cannabidivarinic acid/Cannabichromevarinic acid/delta-8-Tetrahydrocannabivarinic acid/delta-9-trans-Tetrahydrocannabivarinic acid	C20 H26 O4	330.184	9.45	POS							61548.2
3-hydroxy-cannabichromene/Abnormal cannabigeroquinol (2-geranyl-5-hydroxy-3-n-pentyl-1.4-benzoquinone)/Cannabidiol hydroxyquinone/Cannabielsoin/10-hydroxy-trans-delta-8-tetrahydrocannabinol/10-hydroxy-delta-9.11-hexahydrocannabinol/10-OH-delta-9tetrahydrocannabinol/8-hydroxyisocannabichromene/8-alpha-hydroxy-trans-delta-9-tetrahydrocannabinol/8-beta-hydroxy-trans-delta9-tetrahydrocannabinol/Tetra…	C21 H30 O3	330.218	7.58	NEG	3.93902e+06		79482.3	318170			3.29198e+06
3-hydroxy-cannabichromene/Abnormal cannabigeroquinol (2-geranyl-5-hydroxy-3-n-pentyl-1.4-benzoquinone)/Cannabidiol hydroxyquinone/Cannabielsoin/10-hydroxy-trans-delta-8-tetrahydrocannabinol/10-hydroxy-delta-9.11-hexahydrocannabinol/10-OH-delta-9tetrahydrocannabinol/8-hydroxyisocannabichromene/8-alpha-hydroxy-trans-delta-9-tetrahydrocannabinol/8-beta-hydroxy-trans-delta9-tetrahydrocannabinol/Tetra…	C21 H30 O3	330.219	6.58	NEG	1.4649e+06			1.72329e+06	64082	74539.4	529124
3-hydroxy-cannabichromene/Abnormal cannabigeroquinol (2-geranyl-5-hydroxy-3-n-pentyl-1.4-benzoquinone)/Cannabidiol hydroxyquinone/Cannabielsoin/10-hydroxy-trans-delta-8-tetrahydrocannabinol/10-hydroxy-delta-9.11-hexahydrocannabinol/10-OH-delta-9tetrahydrocannabinol/8-hydroxyisocannabichromene/8-alpha-hydroxy-trans-delta-9-tetrahydrocannabinol/8-beta-hydroxy-trans-delta9-tetrahydrocannabinol/Tetra…	C21 H30 O3	330.219	7.44	NEG	5.82665e+06	55536	123700	1.27996e+06			4.45464e+06
3-hydroxy-cannabichromene/Abnormal cannabigeroquinol (2-geranyl-5-hydroxy-3-n-pentyl-1.4-benzoquinone)/Cannabidiol hydroxyquinone/Cannabielsoin/10-hydroxy-trans-delta-8-tetrahydrocannabinol/10-hydroxy-delta-9.11-hexahydrocannabinol/10-OH-delta-9tetrahydrocannabinol/8-hydroxyisocannabichromene/8-alpha-hydroxy-trans-delta-9-tetrahydrocannabinol/8-beta-hydroxy-trans-delta9-tetrahydrocannabinol/Tetra…	C21 H30 O3	330.219	6.92	NEG	1.6721e+06	80842.8	104511	3.86518e+06	160654	203425	3.71055e+06	203179	136964
3-hydroxy-cannabichromene/Abnormal cannabigeroquinol (2-geranyl-5-hydroxy-3-n-pentyl-1.4-benzoquinone)/Cannabidiol hydroxyquinone/Cannabielsoin/10-hydroxy-trans-delta-8-tetrahydrocannabinol/10-hydroxy-delta-9.11-hexahydrocannabinol/10-OH-delta-9tetrahydrocannabinol/8-hydroxyisocannabichromene/8-alpha-hydroxy-trans-delta-9-tetrahydrocannabinol/8-beta-hydroxy-trans-delta9-tetrahydrocannabinol/Tetra…	C21 H30 O3	330.219	7.85	NEG	2.50395e+06			2.33033e+06	73925.2	121113	1.43711e+06	51596	52108.4
3-hydroxy-cannabichromene/Abnormal cannabigeroquinol (2-geranyl-5-hydroxy-3-n-pentyl-1.4-benzoquinone)/Cannabidiol hydroxyquinone/Cannabielsoin/10-hydroxy-trans-delta-8-tetrahydrocannabinol/10-hydroxy-delta-9.11-hexahydrocannabinol/10-OH-delta-9tetrahydrocannabinol/8-hydroxyisocannabichromene/8-alpha-hydroxy-trans-delta-9-tetrahydrocannabinol/8-beta-hydroxy-trans-delta9-tetrahydrocannabinol/Tetra…	C21 H30 O3	330.22	10.93	NEG				1.11915e+06		48552.9	1.15143e+06
Cannabigerol monomethyl ether	C22 H34 O2	330.256	8.94	NEG	121414			134105			242714
Cannabigerovarinic acid/Cannabichromanone	C20 H28 O4	332.199	5.37	NEG				551598
Cannabigerovarinic acid/Cannabichromanone	C20 H28 O4	332.199	6.03	NEG				1.17979e+06
Cannabigerovarinic acid/Cannabichromanone	C20 H28 O4	332.199	5.67	NEG				635793
Cannabigerovarinic acid/Cannabichromanone	C20 H28 O4	332.199	8.32	NEG	226729						75362.2
Cannabigerovarinic acid/Cannabichromanone	C20 H28 O4	332.199	9.15	POS	457675			1.17457e+07			188927
6.7-cis-epoxycannabigerol/6.7-trans-epoxycannabigerol/2hydroxy-1,2-dihydrocannabichromene/delta-7-hydroxycannabichromane	C21 H32 O3	332.235	8.11	NEG	2.59516e+06			489950			1.63631e+06
6.7-cis-epoxycannabigerol/6.7-trans-epoxycannabigerol/2hydroxy-1,2-dihydrocannabichromene/delta-7-hydroxycannabichromane	C21 H32 O3	332.235	6.9	NEG	1.08106e+06			1.38644e+06			744360
6.7-cis-epoxycannabigerol/6.7-trans-epoxycannabigerol/2hydroxy-1,2-dihydrocannabichromene/delta-7-hydroxycannabichromane	C21 H32 O3	332.235	7.89	NEG	1.63147e+07	51699	149174	8.35313e+06			3.99075e+07	64922.9	250359
6.7-cis-epoxycannabigerol/6.7-trans-epoxycannabigerol/2hydroxy-1,2-dihydrocannabichromene/delta-7-hydroxycannabichromane	C21 H32 O3	332.235	7.47	POS				86654.1
6.7-cis-epoxycannabigerol/6.7-trans-epoxycannabigerol/2hydroxy-1,2-dihydrocannabichromene/delta-7-hydroxycannabichromane	C21 H32 O3	332.235	8.9	NEG	1.61345e+06			173649			5.75668e+06
6.7-cis-epoxycannabigerol/6.7-trans-epoxycannabigerol/2hydroxy-1,2-dihydrocannabichromene/delta-7-hydroxycannabichromane	C21 H32 O3	332.235	9.29	NEG	817879			3.07813e+06			1.09265e+06
6.7-cis-epoxycannabigerol/6.7-trans-epoxycannabigerol/2hydroxy-1,2-dihydrocannabichromene/delta-7-hydroxycannabichromane	C21 H32 O3	332.236	9.54	NEG	1.39772e+06			4.07109e+06			5.01232e+06
Cannabinophorol (Cannabinol-C7)	C23 H30 O2	338.224	10.45	NEG	202599			595428			2.78128e+06
Cannabinophorol (Cannabinol-C7)	C23 H30 O2	338.225	10.21	NEG	68907.3
Cannabinophorol (Cannabinol-C7)	C23 H30 O2	338.225	10.69	NEG	102666			851821			2.07323e+06
Cannabinophorol (Cannabinol-C7)	C23 H30 O2	338.225	8.18	NEG	5.56976e+06						4.99913e+06
Cannabinophorol (Cannabinol-C7)	C23 H30 O2	338.226	11.44	NEG				209782
57a	C20 H20 O5	340.131	6.17	NEG	1.58641e+06			1.10595e+06			2.34444e+06
65d/Amorfrutin A	C21 H24 O4	340.168	8.25	NEG				1.7695e+06
65d/Amorfrutin A	C21 H24 O4	340.168	6.06	NEG				2.15841e+06
2-formyl-delta-9-trans-tetrahydrocanabinol/Ferruginene C	C22 H30 O3	342.219	9.31	NEG	61171			261004			90098.9
2-formyl-delta-9-trans-tetrahydrocanabinol/Ferruginene C	C22 H30 O3	342.219	14.74	NEG				292216
2-formyl-delta-9-trans-tetrahydrocanabinol/Ferruginene C	C22 H30 O3	342.22	10.4	NEG	2.38592e+07		111794				2.03475e+07		58682.9
2-formyl-delta-9-trans-tetrahydrocanabinol/Ferruginene C	C22 H30 O3	342.22	13.72	POS				1.1396e+06
2-formyl-delta-9-trans-tetrahydrocanabinol/Ferruginene C	C22 H30 O3	342.22	12.72	POS				1.24503e+06
2-formyl-delta-9-trans-tetrahydrocanabinol/Ferruginene C	C22 H30 O3	342.22	13.43	POS				881808
Cannabicyclophorol (Cannabicyclol-C7)/Cannabidiphorol (Cannabidiol-C7)/Cannabichromephorol (Cannabichromene-C7)/delta-9-tetrahydrocannabiphorol (delta-9-tetrahydrocannabinol-C7)	C23 H34 O2	342.255	9.5	NEG				265299
51	C20 H24 O5	344.162	11.85	NEG				94798.2
51	C20 H24 O5	344.163	6.98	NEG							124435
10-hydroxy-9-oxo-delta-8-tetrahydrocannabinol/delta-9-tetrahydrocannabinolic acid-C4 A/delta-9-tetrahydrocannabinolic acid-C4 B	C21 H28 O4	344.199	9.5	NEG				1.45885e+07	110681	271440
10-hydroxy-9-oxo-delta-8-tetrahydrocannabinol/delta-9-tetrahydrocannabinolic acid-C4 A/delta-9-tetrahydrocannabinolic acid-C4 B	C21 H28 O4	344.199	6.99	NEG				6.61973e+06	470691	649490
10-hydroxy-9-oxo-delta-8-tetrahydrocannabinol/delta-9-tetrahydrocannabinolic acid-C4 A/delta-9-tetrahydrocannabinolic acid-C4 B	C21 H28 O4	344.199	5.89	NEG	3.34513e+06	178797	199850
10-hydroxy-9-oxo-delta-8-tetrahydrocannabinol/delta-9-tetrahydrocannabinolic acid-C4 A/delta-9-tetrahydrocannabinolic acid-C4 B	C21 H28 O4	344.199	8.18	POS				2.06645e+07
10-hydroxy-9-oxo-delta-8-tetrahydrocannabinol/delta-9-tetrahydrocannabinolic acid-C4 A/delta-9-tetrahydrocannabinolic acid-C4 B	C21 H28 O4	344.199	6.37	NEG				2.04521e+07	2.59196e+06	2.92055e+06
10-hydroxy-9-oxo-delta-8-tetrahydrocannabinol/delta-9-tetrahydrocannabinolic acid-C4 A/delta-9-tetrahydrocannabinolic acid-C4 B	C21 H28 O4	344.2	6.77	NEG	125197				2.44804e+06	2.88675e+06
10-hydroxy-9-oxo-delta-8-tetrahydrocannabinol/delta-9-tetrahydrocannabinolic acid-C4 A/delta-9-tetrahydrocannabinolic acid-C4 B	C21 H28 O4	344.2	8.54	POS				3.30763e+06
Cannabigerophorol(Cannabigerol-C7)	C23 H36 O2	344.271	10.13	NEG							68228.1
10-O-ethyl bis-nor-Cannabitriol (trans-10-ethoxy-9-hydroxy-delta-6a(10a)-tetrahydrocannabivarin-C3)/Cannabimovone/Cis-cannabitriol/Isocannabitriol/trans-Cannabitriol/Cannabigerobutolic acid	C21 H30 O4	346.215	7.57	NEG	8.02543e+06	98652.9	231205	4.76219e+07	1.16051e+06	3.11543e+06	8.60867e+06	113695	136633
10-O-ethyl bis-nor-Cannabitriol (trans-10-ethoxy-9-hydroxy-delta-6a(10a)-tetrahydrocannabivarin-C3)/Cannabimovone/Cis-cannabitriol/Isocannabitriol/trans-Cannabitriol/Cannabigerobutolic acid	C21 H30 O4	346.215	8.28	NEG	2.43446e+06			3.38268e+07	142735	853553	4.68581e+06
10-O-ethyl bis-nor-Cannabitriol (trans-10-ethoxy-9-hydroxy-delta-6a(10a)-tetrahydrocannabivarin-C3)/Cannabimovone/Cis-cannabitriol/Isocannabitriol/trans-Cannabitriol/Cannabigerobutolic acid	C21 H30 O4	346.215	13.72	POS				118805
10-O-ethyl bis-nor-Cannabitriol (trans-10-ethoxy-9-hydroxy-delta-6a(10a)-tetrahydrocannabivarin-C3)/Cannabimovone/Cis-cannabitriol/Isocannabitriol/trans-Cannabitriol/Cannabigerobutolic acid	C21 H30 O4	346.215	8.04	POS				6.2746e+06
Cannabiripsol	C21 H32 O4	348.228	6.65	NEG	796743			236346
Cannabiripsol	C21 H32 O4	348.229	7.75	NEG	372682						446595
Cannabiripsol	C21 H32 O4	348.23	7.05	NEG	4.56965e+06		127971	374212			6.36046e+06	101326	58024.9
Cannabiripsol	C21 H32 O4	348.23	6.9	NEG	359218			457949			556633
Cannabiripsol	C21 H32 O4	348.23	7.32	NEG	398359			6.46812e+06	208390	321396	634106
Cannabiripsol	C21 H32 O4	348.23	9.02	NEG	155625			599368			288257
Carmagerol	C21 H34 O4	350.245	6.32	NEG	149923			172032			151035
Cannabinodiolic acid/Cannabinolic acid A	C22 H26 O4	354.183	7.2	POS				1.04511e+07	453340	476428
Cannabinodiolic acid/Cannabinolic acid A	C22 H26 O4	354.184	11.11	POS				1.1773e+06
Amorfrutin 3	C21 H24 O5	356.162	6.1	NEG				1.05929e+06
Amorfrutin 3	C21 H24 O5	356.162	5.75	NEG				224400
O-propylcannabidiol/O-propyl-delta-9-trans-tetrahydrocannabinol	C24 H36 O2	356.271	8.55	NEG				327770
O-propylcannabidiol/O-propyl-delta-9-trans-tetrahydrocannabinol	C24 H36 O2	356.271	12.16	NEG				204344
O-propylcannabidiol/O-propyl-delta-9-trans-tetrahydrocannabinol	C24 H36 O2	356.271	12.7	NEG				209949
O-propylcannabidiol/O-propyl-delta-9-trans-tetrahydrocannabinol	C24 H36 O2	356.271	13.65	NEG				103306
O-propylcannabidiol/O-propyl-delta-9-trans-tetrahydrocannabinol	C24 H36 O2	356.271	14.76	NEG				162266
Canabicyclolic acid/Cannabidiolic acid/Cannabichromenic acid/Ferruginene A/Ferruginene B/delta-8-tetrahydrocannabinolic acid A/delta-9-tetrahydrocannabinolic acid A/delta-9-tetrahydrocannabinolic acid B	C22 H30 O4	358.215	12.16	POS				588138			139911
Canabicyclolic acid/Cannabidiolic acid/Cannabichromenic acid/Ferruginene A/Ferruginene B/delta-8-tetrahydrocannabinolic acid A/delta-9-tetrahydrocannabinolic acid A/delta-9-tetrahydrocannabinolic acid B	C22 H30 O4	358.215	11.83	POS							244788
Canabicyclolic acid/Cannabidiolic acid/Cannabichromenic acid/Ferruginene A/Ferruginene B/delta-8-tetrahydrocannabinolic acid A/delta-9-tetrahydrocannabinolic acid A/delta-9-tetrahydrocannabinolic acid B	C22 H30 O4	358.215	12.71	NEG	2.00843e+06						6.36535e+06
Canabicyclolic acid/Cannabidiolic acid/Cannabichromenic acid/Ferruginene A/Ferruginene B/delta-8-tetrahydrocannabinolic acid A/delta-9-tetrahydrocannabinolic acid A/delta-9-tetrahydrocannabinolic acid B	C22 H30 O4	358.215	14.08	POS	106959			582922			305687
Canabicyclolic acid/Cannabidiolic acid/Cannabichromenic acid/Ferruginene A/Ferruginene B/delta-8-tetrahydrocannabinolic acid A/delta-9-tetrahydrocannabinolic acid A/delta-9-tetrahydrocannabinolic acid B	C22 H30 O4	358.215	8.42	POS	1.01791e+06						2.41774e+06
Canabicyclolic acid/Cannabidiolic acid/Cannabichromenic acid/Ferruginene A/Ferruginene B/delta-8-tetrahydrocannabinolic acid A/delta-9-tetrahydrocannabinolic acid A/delta-9-tetrahydrocannabinolic acid B	C22 H30 O4	358.215	13.72	POS				1.92426e+06
Cannabichromanone C	C21 H28 O5	360.193	6.43	NEG				3.53036e+06	264459	264745
Cannabichromanone C	C21 H28 O5	360.193	6.29	NEG				2.34158e+06	146148	94808.2
Cannabichromanone C	C21 H28 O5	360.194	4.77	NEG				288997	75812.3	64931.3
Cannabichromanone C	C21 H28 O5	360.194	7.29	POS				236977
Cannabigerolic acid/Cannabinerolic acid	C22 H32 O4	360.229	7.99	POS				88585.2
Cannabigerolic acid/Cannabinerolic acid	C22 H32 O4	360.23	12.79	NEG				6.45558e+06
8.9-dihydroxy-delta-6a(10a)-tetrahydrocannabinol/Cannabichromanone-B/Cannabitetrol	C21 H30 O5	362.209	8.16	NEG	689150			3.40245e+07	77394	641356	588469
8.9-dihydroxy-delta-6a(10a)-tetrahydrocannabinol/Cannabichromanone-B/Cannabitetrol	C21 H30 O5	362.21	8.18	POS				8.35058e+06		65251.4
Hydroxy Helicannabigenol	C24 H30 O3	366.219	8.69	NEG	553447			95409.6			1.16518e+06
Cannabicoumarononic acid	C22 H28 O5	372.194	7.19	NEG	1.02345e+06	50237.3	62223.2	1.88377e+07	498585	634359	617887
Cannabicoumarononic acid	C22 H28 O5	372.194	7.59	NEG	123092			1.14308e+06	83818.9	125538	134482
Cannabicoumarononic acid	C22 H28 O5	372.194	6.04	POS				829624
Cannabicoumarononic acid	C22 H28 O5	372.194	7.2	POS				1.96102e+06	95797	101752
Cannabicoumarononic acid	C22 H28 O5	372.194	6.54	POS				865222
Cannabielsoic acid A/Cannabielsoic acid B/Cannabitriolic acid	C22 H30 O5	374.209	6.26	NEG	849369	50107.7	52665.3				1.53676e+06	69553.5	51964.1
Cannabielsoic acid A/Cannabielsoic acid B/Cannabitriolic acid	C22 H30 O5	374.209	6.6	POS	172158						191283
trans-10-O-Ethylcannabitriol/5-acetyl-4-hydroxycannabigerol/Acetyl abnormal hydrocannabigeroquinol (4-acetoxy-2-geranyl-5-hydroxy-3-n-pentylphenol)/Cannabigerolic acid monomethyl ether/Cannabitriophorol (Cannabitriol-C7)	C23 H34 O4	374.245	9.62	POS				159047
trans-10-O-Ethylcannabitriol/5-acetyl-4-hydroxycannabigerol/Acetyl abnormal hydrocannabigeroquinol (4-acetoxy-2-geranyl-5-hydroxy-3-n-pentylphenol)/Cannabigerolic acid monomethyl ether/Cannabitriophorol (Cannabitriol-C7)	C23 H34 O4	374.246	10.04	NEG				61403.6			165980
trans-10-O-Ethylcannabitriol/5-acetyl-4-hydroxycannabigerol/Acetyl abnormal hydrocannabigeroquinol (4-acetoxy-2-geranyl-5-hydroxy-3-n-pentylphenol)/Cannabigerolic acid monomethyl ether/Cannabitriophorol (Cannabitriol-C7)	C23 H34 O4	374.246	10.7	NEG	1.99582e+07		277979	5.80212e+06		49981
trans-10-O-Ethylcannabitriol/5-acetyl-4-hydroxycannabigerol/Acetyl abnormal hydrocannabigeroquinol (4-acetoxy-2-geranyl-5-hydroxy-3-n-pentylphenol)/Cannabigerolic acid monomethyl ether/Cannabitriophorol (Cannabitriol-C7)	C23 H34 O4	374.246	9.91	NEG				2.74377e+06			1.63569e+06
trans-10-O-Ethylcannabitriol/5-acetyl-4-hydroxycannabigerol/Acetyl abnormal hydrocannabigeroquinol (4-acetoxy-2-geranyl-5-hydroxy-3-n-pentylphenol)/Cannabigerolic acid monomethyl ether/Cannabitriophorol (Cannabitriol-C7)	C23 H34 O4	374.246	8.56	POS				1.46565e+06
6.7-cis-epoxycannabigerolic acid/6.7-trans-epoxycannabigerolic acid	C22 H32 O5	376.224	7.5	NEG				695270
6.7-cis-epoxycannabigerolic acid/6.7-trans-epoxycannabigerolic acid	C22 H32 O5	376.225	7.86	NEG				1.37241e+06	72239	125263
Cannabiripsophorol (Cannabiripsol-C7)	C23 H36 O4	376.26	10.67	POS	2.61755e+06			160363			2.61433e+06
O-pentylcannabinol	C26 H36 O2	380.271	11.1	NEG							97009.7
O-pentylcannabinol	C26 H36 O2	380.271	12.02	NEG	106101			179910
Cannabinophorolic acid (Cannabinolic-C7 acid)	C24 H30 O4	382.214	13.2	POS				226873
Cannabinophorolic acid (Cannabinolic-C7 acid)	C24 H30 O4	382.214	8.65	POS				703748
Cannabinophorolic acid (Cannabinolic-C7 acid)	C24 H30 O4	382.214	8.01	POS							585108
O-pentylcannabidiol/O-pentyl-delta-9-trans-tetrahydrocannabinol/Sesquicannabigerol	C26 H40 O2	384.303	12.14	NEG	211036			657666			782362
O-pentylcannabidiol/O-pentyl-delta-9-trans-tetrahydrocannabinol/Sesquicannabigerol	C26 H40 O2	384.303	11.1	NEG	2.0269e+06			7.57097e+06			7.47129e+06
Cannabicyclophorolic acid (Cannabicyclolic-C7 acid)/Cannabidiphorolic acid (Cannabidiolic-C7 acid)/Cannabichromephorolic acid (Cannabichromenic-C7 acid)/delta-9-tetrahydrocannabiphorolic acid (delta-9-tetrahydrocannabinolic-C7 acid)	C24 H34 O4	386.245	11.48	NEG				479368			101547
Cannabicyclophorolic acid (Cannabicyclolic-C7 acid)/Cannabidiphorolic acid (Cannabidiolic-C7 acid)/Cannabichromephorolic acid (Cannabichromenic-C7 acid)/delta-9-tetrahydrocannabiphorolic acid (delta-9-tetrahydrocannabinolic-C7 acid)	C24 H34 O4	386.245	8.77	NEG	577566						120825
71b/72a	C25 H26 O4	390.183	7.36	NEG	1.19628e+06			1.09023e+06			1.19429e+06
54a	C24 H28 O5	396.194	7.78	NEG				3.48783e+06
Cannabielsophorolic acid (Cannabielsoinic-C7 acid)	C24 H34 O5	402.24	8.32	NEG				121103			150674
Cannabielsophorolic acid (Cannabielsoinic-C7 acid)	C24 H34 O5	402.241	9.56	NEG	112326			3.74292e+06			616599
72b/72c	C25 H26 O5	406.178	6.26	NEG	1.82224e+06
72b/72c	C25 H26 O5	406.179	8.55	NEG							1.16085e+06
71b/72a	C25 H28 O5	408.194	7.74	NEG	573578						1.55365e+06
54b/54c	C25 H30 O5	410.207	10.27	NEG	2.40431e+06						5.23449e+06
Cannabitriophorolic acid (Cannabitriolic-C7 acid)	C24 H34 O6	418.236	6.63	NEG							244594
Cannabitriophorolic acid (Cannabitriolic-C7 acid)	C24 H34 O6	418.236	7.12	NEG				7.28661e+06
Cannabiripsophorolic acid (Cannabiripsolic-C7 acid)	C24 H36 O6	420.25	8.11	NEG				249322
Sesquicannabigerolic acid	C27 H40 O4	428.292	10.5	NEG	454353			950625
Desmodianone A/Desmodianone D/Desmodianone E	C26 H28 O6	436.189	8.41	POS	660452			1.08209e+06			602775
4-terpenyl-delta-9-tetrahydrocannabinolate/Bornyl-delta-9-tetrahydrocannabinolate/Epi-bornyl-delta-9-tetrahydrocannabinolate/fenchyl-delta-9-tetrahydrocannabinolate/terpenyl-delta-9-tetrahydrocannabinolate/fenchyl-delta-9-tetrahydrocannabinolate	C32 H46 O4	494.339	15.52	POS				125886
4-terpenyl-delta-9-tetrahydrocannabinolate/Bornyl-delta-9-tetrahydrocannabinolate/Epi-bornyl-delta-9-tetrahydrocannabinolate/fenchyl-delta-9-tetrahydrocannabinolate/terpenyl-delta-9-tetrahydrocannabinolate/fenchyl-delta-9-tetrahydrocannabinolate	C32 H46 O4	494.339	11.1	NEG	218681						1.19953e+06
4-terpenyl-delta-9-tetrahydrocannabinolate/Bornyl-delta-9-tetrahydrocannabinolate/Epi-bornyl-delta-9-tetrahydrocannabinolate/fenchyl-delta-9-tetrahydrocannabinolate/terpenyl-delta-9-tetrahydrocannabinolate/fenchyl-delta-9-tetrahydrocannabinolate	C32 H46 O4	494.34	14.06	NEG	7.04691e+06						1.64826e+07
cadinyl-delta-9-tetrahydrocannabinolate/eudesmyl-delta-9-tetrahydrocannabinolate	C37 H54 O4	562.404	14.68	NEG	4.0897e+06						7.30694e+06
Cadinyl cannabigerolate/Eudesmyl cannabigerolate	C37 H56 O4	564.417	14.15	NEG				489586			142531
Cadinyl cannabigerolate/Eudesmyl cannabigerolate	C37 H56 O4	564.418	14.74	NEG				924780
Cannabitwinol/Methylen-bis-delta-9-trans-tetrahydrocannabinol (cannabisol)	C43 H60 O4	640.45	13.39	NEG	5.96725e+07						9.63895e+07	614692	200584
Cannabitwinol/Methylen-bis-delta-9-trans-tetrahydrocannabinol (cannabisol)	C43 H60 O4	640.45	14.34	NEG	8.36305e+06						2.30898e+07
Cannabitwinol/Methylen-bis-delta-9-trans-tetrahydrocannabinol (cannabisol)	C43 H60 O4	640.45	14.49	NEG				8.38008e+06			2.10742e+06
Cannabitwinol/Methylen-bis-delta-9-trans-tetrahydrocannabinol (cannabisol)	C43 H60 O4	640.45	14.2	NEG	1.95635e+07
Cannabidiolic acid tetrahydrocannabitriol ester	C43 H58 O7	686.418	13.01	POS				1.2577e+06
Cannabidiolic acid tetrahydrocannabitriol ester	C43 H58 O7	686.418	13.7	NEG				5.29598e+07	253250	182909
Cannabidiolic acid tetrahydrocannabitriol ester	C43 H58 O7	686.419	11.85	NEG	3.85097e+07						9.40474e+07	201872	99128.2
Cannabidiolic acid tetrahydrocannabitriol ester	C43 H58 O7	686.419	13.51	NEG	2.9206e+06						1.33637e+07
Cannabidiolic acid tetrahydrocannabitriol ester	C43 H58 O7	686.419	14.48	NEG	894179			4.53422e+07			1.32964e+06
Cannabidiolic acid tetrahydrocannabitriol ester	C43 H58 O7	686.419	14.13	POS				5.25033e+06
Cannabidiolic acid tetrahydrocannabitriol ester	C43 H58 O7	686.42	12.47	NEG	3.70314e+06						9.2511e+06
sum of detected compounds					95	8	14	169	24	31	116	9	12

## Sheet: Supplementary table 5
Supplemenentary table 5 - List of non-cannabinoid secondary metabolites detected in dry Cannabis and its infusions
Compound Name	Formula	Mass	RT	Polarity	Tisza herb	Tisza aqueous infusion	Tisza aqueous infusion + cream	Euforia herb	Euforia aqueous infusion	Euforia aqueous infusion + cream	CBD Therapy herb	CBD Therapy aqueous infusion	CBD Therapy aqueous infusion + cream
Galactitol/Mannitol/Sorbitol	C6 H14 O6	182.079	1.14	NEG	79130.7			22179			14131
Neurine	C5 H13 N O	103.1	1.15	POS	1.01622e+06	573497	533388	1.17388e+06	621051	551691	1.18585e+06	589112	508537
Glyceric acid	C3 H6 O4	106.027	1.15	NEG	3964.46	51994.2	50417.9	1906.08	54894.5	50231.4	6175.22	47717.8	48298
Threonic acid	C4 H8 O5	136.037	1.15	NEG	10669.1	152020	150168
Arabinonic acid	C5 H10 O6	166.048	1.15	NEG	2960.26	83881.2	82430.1	4565.65	41859.8	47229.5	6193.81	40647	41243.2
Gluconic acid	C6 H12 O7	196.058	1.15	NEG	6029.62	134082	130759	4088.29	61802.7	57804.9	5737.75	66468.4	55921.1
Raffinose	C18 H32 O16	504.17	1.15	NEG	366904	83045	89248.3				123865	40849	36551.4
Maltose/Sucrose	C12 H22 O11	342.117	1.16	NEG	6.48257e+06	1.22852e+06	1.23718e+06	443258	482981	446960	1.45753e+06	593124	532035
2-C-Methylaldotetronic acid/Arabinose/Ribose/Xylose	C5 H10 O5	150.053	1.16	NEG	212567	923722	937821	30065.5	218304	228108	217677	761018	726802
Rhamnose	C6 H12 O5	164.069	1.16	NEG	14978.4	57619.1	55750.5	11418.8	42377.9	45338.5	16146.2	44634.6	44820
D-Sedoheptulose/Mannoheptulose	C7 H14 O7	210.074	1.16	NEG	5033.53	48433.4	47364.2	7566.54	37334.6	40837.7	12611	40759.4	42000.4
Fructose/Galactose/Inositol/Mannose/Myo-inositol/D-glucose	C6 H12 O6	180.064	1.16	NEG	88263.1	222598	230977	18777.9	225979	217581	33985.7	196354	198270
Trigonelline	C7 H7 N O2	137.048	1.17	POS	115248	77154	84165.8	98026.7	88341.5	89075.3	191009	89876.3	86932.1
Pyroglutamic acid	C5 H7 N O3	129.043	1.19	NEG	10478	21992.9	20233.9	96216	91144.2	87755.4	132398	115575	106179
Proline	C5 H9 N O2	115.063	1.19	NEG				41006.6	30394.5	30108.7	82330.6	34408.7	28936.4
Tryptophane	C11 H12 N2 O2	204.09	2.9	NEG				63883.3			59557
Orientin 2	C27 H30 O16	610.153	3.39	NEG	223490	98895.1	100012
Orientin-7-O-rhamnoglucoside/Vitexin 2''-O-glucoside/Vitexin-7-O-glucoside	C27 H30 O15	594.158	3.52	NEG	535324	200162	209637
Isovitexin-7-O-rhamnoside	C27 H30 O14	578.163	3.59	NEG	523819	188968	187383	81131.3	29342.6	29884.7	138909	45935.9	42450.2
Carvacrol/Carvone/p-Cymene-8-ol/Perillene/Pinocarvenone/Safranal	C10 H14 O	150.104	3.71	NEG				159570	39118.6	38676.8	63609.1
Orientin	C21 H20 O11	448.101	3.75	NEG	185965		21403.4
Dihydrovomifoiol (blumenol B)	C13 H22 O3	226.157	3.84	NEG	51045.7			33708.1			150036
N-trans-Caffeoyltyramine	C17 H17 N O4	299.116	3.86	NEG	65350.9		43704.6				237673	43688.7
Paprazine	C17 H17 N O3	283.121	3.96	NEG	55971.9						80975.1
Methyleugenol/p-Ethyl benzyl acetate	C11 H14 O2	178.1	3.97	POS	181229			48621			152204
N-trans-Feruloyltyramine	C18 H19 N O4	313.131	3.97	NEG	43959.6			13386.7			158312
Cannabidihydrophenanthrene/Cannabispiradienone/Isocannabispiradienone	C15 H14 O3	242.095	4.07	NEG	50285.2
Syringaresinol	C22 H26 O8	418.163	4.09	NEG	133432
N-trans-Feruloyltyramine	C18 H19 N O4	313.131	4.1	NEG	128248			204161			900563
Paprazine	C17 H17 N O3	283.121	4.11	NEG	93825.4			174620			525985
Ferulic acid	C10 H10 O4	194.058	4.31	NEG	24671			78223.2			114240
trans-Cinnamic acid	C9 H8 O2	148.052	4.31	NEG	24951.7			77473.3			111495
3.4'-Dihydroxy-5-methoxybibenzyl/Cannabispirenone	C15 H16 O3	244.11	4.35	NEG							43363.5
p-Ethylbenzaldehyde	C9 H10 O	134.073	4.49	NEG				151152
Cannabidihydrophenanthrene/Cannabispiradienone/Isocannabispiradienone	C15 H14 O3	242.094	4.62	NEG	416571	26291.8	25500.4	64897			327500	19925.7	16797.6
Cannabisin D/Cannabisin F/Cannabisin G/Grossamide	C36 H36 N2 O8	624.247	4.64	NEG	44370						195445
Benzyl acetate	C9 H10 O2	150.068	4.73	NEG	55085
Anhydrocannabisativine	C21 H37 N3 O2	363.289	4.8	POS	582713	21042.6	35778.7	186866			321617
Cannabisin D/Cannabisin F/Cannabisin G/Grossamide	C36 H36 N2 O8	624.248	4.86	NEG	25722.7			20158.6			87240.2
3.4'-Dihydroxy-5-methoxybibenzyl/Cannabispirenone	C15 H16 O3	244.11	4.9	NEG	281648	20182.5	21347.2	110286			181479	19058.9	19269.3
Anethol	C10 H12 O	148.089	4.92	NEG				584210
Cannabidihydrophenanthrene/Cannabispiradienone/Isocannabispiradienone	C15 H14 O3	242.094	5.02	NEG	1.33979e+06	59614	68463.5				573408	28291.8	23033.9
Cannabispirketal/Cannabispirone/Isocannabispiran	C15 H18 O3	246.125	5.07	NEG				170130			100337
4-Hydroxy-2.3.6.7-tetramethoxy-9.10-dihydrophenanthrene	C18 H20 O5	316.131	5.1	NEG	125015
Secoisolariciresinol	C20 H26 O6	362.173	5.1	NEG	62938.8
?-Cannabispiranol	C15 H20 O3	248.141	5.23	NEG	88800.7	17594.3	13029.7	306316	21418.5	21157.3	110196	12500.9	14927.9
Dihydroactinidiolide	C11 H16 O2	180.115	5.29	POS	326130			105236			445970
Cannabidihydrophenanthrene/Cannabispiradienone/Isocannabispiradienone	C15 H14 O3	242.095	5.33	NEG	189783
Cannithrene 2	C16 H16 O4	272.104	5.34	NEG	196339			77968.9			52446.3
3.4'-Dihydroxy-5-methoxybibenzyl/Cannabispirenone	C15 H16 O3	244.11	5.34	NEG	2.42103e+06	100220	109239	328066			4.14542e+06	143852	150807
6-Prenylapigenin	C20 H18 O5	338.115	5.4	NEG	255249			124688			195610
Cannabispirketal/Cannabispirone/Isocannabispiran	C15 H18 O3	246.125	5.5	NEG	3.33108e+06	117025	133347	3.92785e+06	125637	129211	5.71649e+06	196962	185970
Methyleugenol/p-Ethyl benzyl acetate	C11 H14 O2	178.099	5.52	NEG				129905	20628.9	20562.4	67565.6
Acetylcannabispirol	C17 H22 O4	290.152	5.56	NEG				195814
6-Prenylapigenin	C20 H18 O5	338.116	5.64	NEG	651672
Trigonelline	C7 H7 N O2	137.048	5.69	POS				83789.2
4.5-dihydroxy-2.3.6-trimethoxy-9.10- dihydrophenanthrene	C17 H18 O5	302.116	5.69	NEG	1.10812e+06	31493.4	41313.1	88224.7			879917
Lariciresinol	C20 H24 O6	360.157	5.75	NEG				309936
9.10-Dihydro-2.3.5.6-tetramethoxyphenanthrene-1.4-dione	C18 H18 O6	330.111	5.76	POS	71754.8						166966
Syringaresinol	C22 H26 O8	418.162	5.81	NEG				237588
6-Geranylapigenin (albanin D)	C25 H26 O5	406.178	5.81	NEG	155806			82856.6
Methyleugenol/p-Ethyl benzyl acetate	C11 H14 O2	178.099	5.84	NEG	535580	25204.8	25323.7	141154	11547.5	14538.1	95619.6	10640	11499.2
?-Cannabispiranol	C15 H20 O3	248.141	5.91	NEG	659079	33782.5	43081	1.14222e+06	59743.6	67213.6	1.04936e+06	44138.1	46171.4
Carvacrol/Carvone/p-Cymene-8-ol/Perillene/Pinocarvenone/Safranal	C10 H14 O	150.105	5.95	NEG				2.25835e+06
Cannithrene 2	C16 H16 O4	272.105	6.07	NEG	542593	70992.8	65068.2	50956.1			127978
Trigonelline	C7 H7 N O2	137.048	6.14	POS				188266			59987.9
6-Prenylapigenin	C20 H18 O5	338.116	6.23	NEG							166015
6-Geranylapigenin (albanin D)	C25 H26 O5	406.178	6.26	NEG	1.77272e+06
5-acetoxy-6-geranyl-3-n-pentyl-1,4-benzoquinone	C23 H32 O4	372.228	6.33	POS				177350
Proline	C5 H9 N O2	115.063	6.38	NEG							109485
Acetylcannabispirol	C17 H22 O4	290.152	6.47	NEG	439784			795268			1.61377e+06
Trigonelline	C7 H7 N O2	137.048	6.49	POS				1.25199e+06
Cannabispiranol	C15 H20 O3	248.141	6.49	NEG				106145			182015
(E)-bisabolene/(Z)-Farnesene/(Z)-Bisabolene/10.10-Dimethyl-2.6-dimethylenebicyclo[7.2.0]undecane/4.5-Di-epi-aristolochene/Allo-aromadendrene/Caryophyllene/Cedrene/Cis-bergamotene/Germacrene B/Guaia-6.9-diene/Humulene/Longifolene/Selina-3.7(11)-die	C15 H24	204.188	6.59	POS							76839
11.11-Dimethyl-4.8-dimethylenebicycloundecan-3-ol/Caryophyllene oxide/Humulene epoxide I/Humulene epoxide II/10-Epi-eudesmol/Bisabolol/Bulnesol/Farnesol/Guaiol/Juniper camphor/Ledol/Nerolidol/?-Eudesmol/?-Eudesmol/?-Eudesmol	C15 H24 O	220.183	6.6	POS				73509.6			59495.7
Valine	C5 H11 N O2	117.079	6.62	POS				330256
Stearidonic acid	C18 H28 O2	276.209	6.63	POS	448026	20924.2	26424.2
5-acetoxy-6-geranyl-3-n-pentyl-1,4-benzoquinone	C23 H32 O4	372.23	6.63	NEG							242896
12-Hydroxyoctadeca-9,13,15-trienoic acid/16-Hydroxyoctadeca-9,13,15-trienoic acid	C18 H30 O3	294.22	6.64	POS	114558
Carvacrol/Carvone/p-Cymene-8-ol/Perillene/Pinocarvenone/Safranal	C10 H14 O	150.104	6.72	NEG				1.30922e+06
(E)-bisabolene/(Z)-Farnesene/(Z)-Bisabolene/10.10-Dimethyl-2.6-dimethylenebicycloundecane/4.5-Di-epi-aristolochene/Allo-aromadendrene/Caryophyllene/Cedrene/Cis-bergamotene/Germacrene B/Guaia-6.9-diene/Humulene/Longifolene/Selina-3,7(11)-dien	C15 H24	204.188	6.74	POS							137698
Methyl-4-pentylbiphenyl-2,6,2-triol	C18 H22 O3	286.157	6.76	NEG	285801			1.48776e+06			301087
6-Prenylapigenin	C20 H18 O5	338.115	6.83	NEG	1.41745e+06		26092	1.58482e+06		16479.1	4.99964e+06		34585.2
5-acetoxy-6-geranyl-3-n-pentyl-1,4-benzoquinone	C23 H32 O4	372.231	7.12	NEG				7.41633e+06
cis-Calamenene/trans-Calamenene/Curcumene	C15 H22	202.172	7.15	NEG				52554.7			259935
Stearidonic acid	C18 H28 O2	276.209	7.19	POS	65032.9
Carvacrol/Carvone/p-Cymene-8-ol/Perillene/Pinocarvenone/Safranal	C10 H14 O	150.104	7.36	NEG				320882
Cannflavin A (Canniflavone-2)/Cannflavin C	C26 H28 O6	436.189	7.36	NEG	1.19101e+06			1.07926e+06			1.18822e+06
Carvacryl acetate/Thymyl acetate	C12 H16 O2	192.115	7.39	NEG	56140						168853
Stearidonic acid	C18 H28 O2	276.209	7.46	NEG	481011	21189.3	19828.7
Stearidonic acid	C18 H28 O2	276.209	7.55	POS	3.20037e+06	128710	137197	208441			1.05796e+06	70591.3	55478.3
Dihydroactinidiolide	C11 H16 O2	180.115	7.62	POS	39677.6						62096.7
Anethol	C10 H12 O	148.089	7.67	NEG							67254.7
Acetylcannabispirol	C17 H22 O4	290.151	7.71	NEG				809484	27938.3	34669.8	152108
Carvacrol/Carvone/p-Cymene-8-ol/Perillene/Pinocarvenone/Safranal	C10 H14 O	150.105	7.77	NEG				2.43575e+06			46256.2
Anethol	C10 H12 O	148.089	7.81	NEG				149866
Dihydroactinidiolide	C11 H16 O2	180.116	7.9	POS							113335
Isolinolenic acid/Linolenic acid	C18 H30 O2	278.225	8.01	POS	1.86264e+06						200855
12-Hydroxyoctadeca-9.13.15-trienoic acid/16-Hydroxyoctadeca-9.13.15-trienoic acid	C18 H30 O3	294.22	8.04	POS	335501
Isolinolenic acid/Linolenic acid	C18 H30 O2	278.225	8.15	POS	1.13496e+06	32732.6	36339.2				109019
Eugenol/iso-Eugenol	C10 H12 O2	164.084	8.18	POS				189000
12-Hydroxyoctadeca-9.13.15-trienoic acid/16-Hydroxyoctadeca-9.13.15-trienoic acid	C18 H30 O3	294.22	8.2	POS	219704
5-acetoxy-6-geranyl-3-n-pentyl-1,4-benzoquinone	C23 H32 O4	372.23	8.2	POS	51730.9			59394.1
7-Methoxy-cannabispirone	C16 H20 O3	260.142	8.42	POS							50085.3
Methyl-4-pentylbiphenyl-2,6,2-triol	C18 H22 O3	286.157	8.55	NEG				177239
6-Geranylapigenin (albanin D)	C25 H26 O5	406.179	8.55	NEG							1.11837e+06
Methyl-4-pentylbiphenyl-2,6,2-triol	C18 H22 O3	286.157	8.56	POS				116164
Isolinolenic acid/Linolenic acid	C18 H30 O2	278.225	8.71	POS	199288
Cannabistilbene I	C20 H24 O3	312.174	8.78	POS				748779
Carvacryl acetate/Thymyl acetate	C12 H16 O2	192.116	9.02	POS	1.09913e+06			4.78129e+06			2.50048e+06
Methyl-4-pentylbiphenyl-2,6,2-triol	C18 H22 O3	286.157	9.05	NEG							89004.4
Neurine	C5 H13 N O	103.1	9.22	POS	160026			18414.6			152060
1.3-Diethylbenzene/1.4-Diethylbenzene/Dehydrosabinene/p-Cymene	C10 H14	134.109	9.22	NEG	98253.9			50374.2			231048
Dihydroactinidiolide	C11 H16 O2	180.115	9.22	NEG	97100.6			50671.1			229370
Carvacryl acetate/Thymyl acetate	C12 H16 O2	192.115	9.24	POS	149182			183046			316093
Methyl-4-pentylbiphenyl-2,6,2-triol	C18 H22 O3	286.157	9.36	NEG	201988			73076.6			1.29622e+06
Ferulic acid	C10 H10 O4	194.059	9.44	POS				62766.3			151950
(E)-bisabolene/(Z)-Farnesene/(Z)-Bisabolene/10.10-Dimethyl-2.6-dimethylenebicycloundecane/4.5-Di-epi-aristolochene/Allo-aromadendrene/Caryophyllene/Cedrene/Cis-bergamotene/Germacrene B/Guaia-6.9-diene/Humulene/Longifolene/Selina-3,7(11)-dien	C15 H24	204.188	9.5	NEG	58370.5
Carvacryl acetate/Thymyl acetate	C12 H16 O2	192.115	9.53	POS	77854.1			431315			178127
5-acetoxy-6-geranyl-3-n-pentyl-1,4-benzoquinone	C23 H32 O4	372.23	9.57	POS	111025			688986			130365
Methyl salicylate	C8 H8 O3	152.047	9.6	POS				69687.6
Neurine	C5 H13 N O	103.1	9.75	POS	85834.2						127255
Stigmasta-4.22-diene-3-one	C29 H46 O	410.354	9.96	NEG	64994.9
Stearidonic acid	C18 H28 O2	276.21	10.11	NEG	6.67439e+06	50066.2	83793				259228
3-O-Methylbatatasin	C16 H18 O3	258.126	10.16	POS				54327.6
7-Methoxy-cannabispirone	C16 H20 O3	260.142	10.16	POS				75571.5
5-acetoxy-6-geranyl-3-n-pentyl-1,4-benzoquinone	C23 H32 O4	372.23	10.16	NEG	3.9206e+06		53206.9
7-Methoxy-cannabispirone	C16 H20 O3	260.141	10.28	NEG	24701.5						54624.1
Farnesylacetone	C18 H30 O	262.229	10.31	POS	73586.4
Stearidonic acid	C18 H28 O2	276.209	10.54	NEG	151808
Carvacryl acetate/Thymyl acetate	C12 H16 O2	192.115	11.1	POS				241521			232501
Carvacryl acetate/Thymyl acetate	C12 H16 O2	192.116	11.31	POS	382100			360576			832552
1.3-Diethylbenzene/1.4-Diethylbenzene/Dehydrosabinene/p-Cymene	C10 H14	134.11	11.32	POS	32179.3						68620.1
Eicosadienic acid	C20 H36 O2	308.272	11.38	POS							153329
Methyl linoleate	C19 H34 O2	294.256	11.95	NEG	95336.6						74771.8
Carvacryl acetate/Thymyl acetate	C12 H16 O2	192.115	12.01	POS				153414
Stigmasta-5.22-dien-3?-ol-7-one	C29 H46 O2	426.349	12.47	NEG	72450.5						52231.7
1.3-Diethylbenzene/1.4-Diethylbenzene/Dehydrosabinene/p-Cymene	C10 H14	134.11	12.77	POS							78458.2
Stigmasta-4.22-diene-3-one	C29 H46 O	410.355	13.14	POS	112753
5-acetoxy-6-geranyl-3-n-pentyl-1,4-benzoquinone	C23 H32 O4	372.229	13.21	NEG	156452						416515
Arachidic acid/Isoarachidic acid	C20 H40 O2	312.302	13.36	NEG				57014.5			95496.4
1.3-Diethylbenzene/1.4-Diethylbenzene/Dehydrosabinene/p-Cymene	C10 H14	134.11	13.67	POS							128883
Linoleic acid	C18 H32 O2	280.24	13.72	NEG	341043	20887.1	24941.5	20386.9	20783	20229.9	122500	25150.2	19834.3
7-Keto-beta-sitosterol/Stigmast-5-en-3?-ol-7-one	C29 H48 O2	428.365	13.88	POS	1.0805e+06			98962.8			551511
Methyl-4-pentylbiphenyl-2,6,2-triol	C18 H22 O3	286.158	13.9	POS				99463.5
Ergosterol	C28 H44 O	396.339	14.02	NEG							65768.7
Linoleic acid	C18 H32 O2	280.24	14.06	NEG							189862
Vitamin K	C31 H46 O2	450.349	14.17	NEG	396191			607917
Stearidonic acid	C18 H28 O2	276.209	14.45	POS	363743
7-Keto-beta-sitosterol/Stigmast-5-en-3-ol-7-one	C29 H48 O2	428.366	14.59	NEG	159731						92320.8
Stigmast-4-en-3-one/Stigmasterol/Spinasterol	C29 H48 O	412.37	14.66	POS	72244.4			47100.8			49447.9
Isolinolenic acid/Linolenic acid	C18 H30 O2	278.225	14.72	POS	202454
Palmitoleic acid	C16 H30 O2	254.225	15.64	NEG	116482	129619	197462	30813.4	158049	137844	78005.3	224777	124233
Margaric acid/Methyl palmitate	C17 H34 O2	270.256	15.65	NEG	58789.4	48322.2	59465.8	18045.4	61685.7	38191.3	58070.6	58713.6	52694.6
Myristic acid/Octyl caproate	C14 H28 O2	228.209	15.66	NEG	38889.6	45566.2	52033.8	28289.3	48844.1	32465.2	38844.4	82020.3	55901.8
Palmitic acid	C16 H32 O2	256.24	15.68	NEG	189630	268039	377558	104304	302762	263720	161846	395760	297604
Margaric acid/Methyl palmitate	C17 H34 O2	270.256	15.98	NEG	37390.5	69884.7	92826.6	24236.6	103869	84236.3	61471.4	101162	50856.9
Myristic acid/Octyl caproate	C14 H28 O2	228.209	15.99	NEG	38699.5	39529.8	63906.6	21759.7	48902.8	33093.8	30943.7	56362.5	38035.4
Palmitoleic acid	C16 H30 O2	254.225	15.99	NEG	116324	202342	266733	96625.1	206484	234583	172408	283243	235476
Palmitic acid	C16 H32 O2	256.24	15.99	NEG	193189	364053	498700	107338	388442	407290	262177	452731	346899
Stearic acid	C18 H36 O2	284.272	15.99	NEG	141759	194122	157468	71219.5	161876	129314	112668	186042	132976
Stigmasta-4.22-diene-3-one	C29 H46 O	410.353	16.32	POS	55764.1
Myristic acid/Octyl caproate	C14 H28 O2	228.209	16.32	NEG	33914.8	78687.2	93046.1	28809.8	68464.7	73292.6	25218.6	58300.8	62025.2
Margaric acid/Methyl palmitate	C17 H34 O2	270.256	16.32	NEG	47050.5	50849.8	73745.5	38242.3	72253.6	91089.2	52753.9	99921.6	95158.6
Palmitoleic acid	C16 H30 O2	254.225	16.34	NEG	95339.4	200154	268956	76752	235792	212710	104420	193808	170251
Stearic acid	C18 H36 O2	284.272	16.35	NEG	69232.2	131315	159551	77254.4	157197	162046	75581.4	156221	171796
Palmitic acid	C16 H32 O2	256.24	16.36	NEG	166859	451293	417885	109397	411266	424770	128142	523698	325338
Oleic acid/Cis-accenic acid	C18 H34 O2	282.256	16.37	NEG	99193.7	232734	289616	87414.6	266496	228641	94504.2	328225	264439
Isolinolenic acid/Linolenic acid	C18 H30 O2	278.224	16.8	POS	42425.1						51971.9
Maltose/Sucrose	C12 H22 O11	342.116	16.92	NEG	26615.3	17422.3	30042.5	21103.8	20148	22933.5	96659.7	25132.4	27752.3
Maltose/Sucrose	C12 H22 O11	342.116	17.96	NEG	31177.6	28550.9	44250.3	40045.5	32028.8	39517.6	198650	31340.8	36365.9
Myristic acid/Octyl caproate	C14 H28 O2	228.209	17.96	NEG	46406.3	28991.3	34971.1	19186	33259	22129.7	105621	33410.9	19236.9
sum of detected compounds					119	51	55	109	39	40	118	43	43

## Sheet: Supplementary table 6
Supplemenentary table 6 - % transfer of phytocannabinoids from dry Cannabis to cannabis tea with cream addition
	Euforia	CBD Therapy	Tisza
Δ⁹-THCA	60.5015	98.5453	47.7444
CBCA	40.1474	98.4294	30.3547
CBDVA	81.1629	94.0221	99.2125
CBDA	76.3129	93.0362	72.1403
CBGA	74.3488	84.7886	72.9443
CBNA	80.1736	-	98.1147
Δ⁹-THCVA	71.3504	-	-
CBE	61.65	90.3799	54.54
CBDV	-	85.9749	92.4999
CBDB	-	74.5637	83.3769
CBD	77.2642	67.8206	48.8933
CBN	69.4024	65.3701	41.0633
trans-Δ⁹-THC	63.5247	63.1759	53.4933
CBG	58.4371	60.1759	46.2068
cis-Δ⁹-THC	67.2952	57.4	57.2408
CBTC	52.0578	55.4558	38.3894
CBC	55.9244	49.53	30.0033
exo-THC	45.4202	48.1	67.2409
Δ⁹-THCB	91.3312	-	-
THCV	57.934	-	72.4955
CBL	-	-	90.2679
CBND	-	-	62.5377

## Sheet: Supplementary table 7
Supplemenentary table 7 - % transfer of flavonoids from dry Cannabis to cannabis tea with cream addition
	Euforia	CBD therapy	Tisza
orientin	90.9185	99.3649	98.1477
vitexin	98.6907	99.1476	98.4662
isoquercetin	99.1455	91.3126	98.3682
luteolin	99.0356	94.8996	86.2564
apigenin	65.6781	72.63	92.9628
chrysoeriol	79.069	84.2366	100.003
cannflavin B	75.2763	61.0257	78.8262
cannflavin A	42.4163	45.0793	50.0951

## Sheet: Supplementary table 8
Supplemenentary table 8 - mass spectrum and chromatogram of CBDA in standard, dry herb and aqueous infusion
Chromatogram and MS1 spectrum (ESI-), standard (100 ng/ml), XIC 357.2071
Chromatogram and MS1 spectrum (ESI-), dry herb Tisza, 1 000x diluted, XIC 357.2071
Chromatogram and MS1 spectrum (ESI-), aqueous infusion 1 000x diluted, XIC 357.2071
